# Supplementary material for: Identification and Characterization of an Exonic Duplication in PALB2 in a Man with Synchronous Breast and Prostate Cancer
Source: Int J Mol Sci. 2022 Jan 8;23(2):667. doi: 10.3390/ijms23020667 (PMC8775416; doi:10.3390/ijms23020667)
Supplement: Supplementary file 1 [file ijms-23-00667-s001.zip]

Archive with 1 entries (1 files):
- ijms-1523117-supplementary.pdf
